# Supplementary material for: Spices and Herbs Increase Vegetable Palatability Among Military Service Members
Source: Mil Med. 2024 Jul 30;190(1-2):e266–72. doi: 10.1093/milmed/usae367 (PMC11737314; doi:10.1093/milmed/usae367)
Supplement: usae367_Supp [file usae367_supp.zip]

Archive with 1 entries (1 files):
- Supplemental Table 1 - Military Vegetables Spices and Herbs.docx
